# Supplementary material for: Microglial glutaminase 1 mediates chronic restraint stress-induced depression-like behaviors and synaptic damages
Source: Signal Transduct Target Ther. 2023 Dec 15;8:452. doi: 10.1038/s41392-023-01699-8 (PMC10721840; doi:10.1038/s41392-023-01699-8)
Supplement: Supplementary file 2 — T & F-values for all figures [file 41392_2023_1699_MOESM2_ESM.xlsx]

## Sheet: Figure 1
Figures	T-value	F-value
Figure 1a microglia	3.795	1.58
Figure 1a astrocyte	3.053	8.111
Figure 1a neuron	1.285	2.919
Figure 1c microglia	3.875	8.04
Figure 1c astrocyte	0.9032	1.96
Figure 1c neuron	0.4219	1.537
Figure 1d		18.37
Figure 1e		19.94
Figure 1f (left)		32.42
Figure 1f (mid)		14.72
Figure 1f (right)		20.76
Figure 1h		3.402
Figure 1j		0.2496
Figure 1l		0.6794
Figure 1n		1.637
Figure 1o		7.442
Figure 1p		13.5
Figure 1q (left)		4.289
Figure 1q (mid)		9.942
Figure 1q (right)		5.692
Figure 1s		4.024
Figure 1u		1.151
Figure 1w		0.8725
Figure 1y		0.4296

## Sheet: Fig S1-5
Figures	T-value	F-value
Figure S1b	2.175	2.494
Figure S1c	2.737	1.846
Figure S1d	3.989	1.131
Figure S2b	3.489	2.485
Figure S2c	2.989	2.888
Figure S2d	2.752	1.221
Figure S3a	3.991	1974
Figure S3c	2.773	2.468
Figure S3d	3.455	407.9
Figure S3f	5.169	1.145
Figure S4a up	2.311	10.3
Figure S4a mid	1.282	7.348
Figure S4a bot	0.1547	1.827
Figure S4b up	2.261	4.807
Figure S4b mid	0.4578	1.592
Figure S4b bot	1.502	774.7
Figure S5	26.85	6.393

## Sheet: Fig S6-9
Figures	T-value	F-value
Figure S6	5.335	3.308
Figure S7b	0.3496	1.874
Figure S7c	0.2662	1.103
Figure S7d	0.6639	1.172
Figure S7f	0	1.539
Figure S7g	1.061	1.523
Figure S7h	0.2988	1.05
Figure S8c		0.08375
Figure S9b		9.899
Figure S9d		4.521
Figure S9f		4.328
Figure S9h		1.637

## Sheet: Fig S10-12
Figures	T-value	F-value
Figure S10a		0.9688
Figure S10b		1.338
Figure S10c		0.8303
Figure S10d		0.8108
Figure S10e		0.3626
Figure S10f		2.642
Figure S10h		0.8116
Figure S10i		1.225
Figure S11a		0.1688
Figure S11b		0.1022
Figure S12a		3.119
Figure S12b		0.01152
Figure S12c		57.79
Figure S12d		12.45
Figure S12e		21.46
Figure S12f		0.25

## Sheet: Fig S13-15
Figures	T-value	F-value
Figure S13		0.7768
Figure S14b		3.517
Figure S14d		1.182
Figure S14f		2.003
Figure S14h
Figure S15a		1.061
Figure S15b		1.808

## Sheet: Fig S16-17
Figures	T-value	F-value
Figure S16a		1.676
Figure S16b		0.3065
Figure S16c		4.495
Figure S16d		2.499
Figure S16e		0.429
Figure S16f		1.025
Figure S16g		1.741
Figure S17a		0.5571
Figure S17b		0.5009
Figure S17c		0.9511
Figure S17d		0.4928
Figure S17e		1.522
Figure S17f		4.373
